# Supplementary material for: Heterologous Expression of Jatropha curcas Fatty Acyl-ACP Thioesterase A (JcFATA) and B (JcFATB) Affects Fatty Acid Accumulation and Promotes Plant Growth and Development in Arabidopsis
Source: Int J Mol Sci. 2022 Apr 11;23(8):4209. doi: 10.3390/ijms23084209 (PMC9029028; doi:10.3390/ijms23084209)
Supplement: Supplementary file 1 [file ijms-23-04209-s001.zip]

Archive with 1 entries (1 files):
- ijms-1634570-supplementary.pdf
